# Supplementary material for: Bis(4-methyl­piperidinium) hexa­chlorido­stannate(IV)
Source: Acta Crystallogr Sect E Struct Rep Online. 2008 Mar 29;64(Pt 4):m573. doi: 10.1107/S1600536808007368 (PMC2960909; doi:10.1107/S1600536808007368)
Supplement: Supplementary file 1 [file e-64-0m573-sup1.cif]

##############################################################################
###                                                                        ###
###        Electronic paper (Acta Crystallographica Section E)             ###
###                                                                        ###
##############################################################################
#                                                                            #
# This CIF contains the data in a paper accepted for publication in Acta     #
# Crystallographica Section E. It conforms to the requirements of Notes      #
# for Authors for Section E, and has been peer reviewed under the auspices   #
# of the IUCr Commission on Journals.                                        #
#                                                                            #
# Full details of the Crystallographic Information File format               #
# are given in the paper "The Crystallographic Information File (CIF):       #
# a New Standard Archive File for Crystallography" by S. R. Hall, F. H.      #
# Allen and I. D. Brown [Acta Cryst. (1991), A47, 655-685].                  #
#                                                                            #
# The current version of the core CIF dictionary is obtainable from          #
# ftp://ftp.iucr.org/pub/cif_core.dic. The current version number is 2.4.    #
#                                                                            #
# Software is freely available for graphical display of the structure(s) in  #
# this CIF.  For information consult the CIF home page http://www.iucr.org/  #
# cif/home.html                                                              #
#                                                                            #
# This file may be used for bona fide research purposes within the           #
# scientific community so long as proper attribution is given to the journal # 
# article from which it was obtained.                                        #
#                                                                            #
##############################################################################
                                             
data_global
_audit_creation_method     SHELXL-97
_journal_date_recd_electronic     2008-02-15
_journal_date_accepted     2008-03-17
_journal_name_full     'Acta Crystallographica, Section E'
_journal_year     2008
_journal_volume     64
_journal_issue      4
_journal_page_first     m573
_journal_page_last     m573
_journal_paper_category     QM
_journal_coeditor_code     YA2069
_publ_contact_author_name     'Prof. Dr. Saqib Ali'
_publ_contact_author_address
; Department of Chemistry
Quaid-i-Azam University,
Islamabad 45320, Pakistan
;
_publ_contact_author_email     drsa54@yahoo.com
_publ_contact_author_fax     '92-51-2873869'
_publ_contact_author_phone     '92-51-9219811'
_publ_section_title
;
Bis(4-methylpiperidinium) hexachloridostannate
;
loop_
    _publ_author_name
    _publ_author_footnote
    _publ_author_address
    'Shahzadi, Saira' .
; Department of Chemistry
 GC University, Faisalabad
 Pakistan
;
    'Khan, Hamid Nawaz' .
; Department of Chemistry
 Quaid-i-Azam University,
 Islamabad 45320
 Pakistan
;
    'Ali, Saqib' .
; Department of Chemistry
 Quaid-i-Azam University,
 Islamabad 45320
 Pakistan
;
    'Helliwell, Madeleine' .
; School of Chemistry,
 The University of Manchester,
  Manchester M13 9PL
  England
;
data_I
_audit_creation_method     SHELXL-97
_chemical_name_systematic
;
Bis(4-methylpiperidinium) hexachloridostannate
;
_chemical_name_common     ?
_chemical_formula_moiety     '2(C6 H14 N +), Cl6 Sn 2-'
_chemical_formula_sum     'C12 H28 Cl6 N2 Sn'
_chemical_formula_iupac     '(C6 H14 N)2 [Sn Cl6]'
_chemical_formula_weight     531.75
_chemical_melting_point     ?
_symmetry_cell_setting     Orthorhombic
_symmetry_space_group_name_H-M     'P n n m'
_symmetry_space_group_name_Hall     -P22n
loop_
    _symmetry_equiv_pos_as_xyz
    'x, y, z'
    '-x, -y, z'
    'x+1/2, -y+1/2, -z+1/2'
    '-x+1/2, y+1/2, -z+1/2'
    '-x, -y, -z'
    'x, y, -z'
    '-x-1/2, y-1/2, z-1/2'
    'x-1/2, -y-1/2, z-1/2'
_cell_length_a     13.123(5)
_cell_length_b     7.722(5)
_cell_length_c     10.500(5)
_cell_angle_alpha     90.000
_cell_angle_beta     90.000
_cell_angle_gamma     90.000
_cell_volume     1064.0(9)
_cell_formula_units_Z     2
_cell_measurement_reflns_used     3718
_cell_measurement_theta_min     2.5
_cell_measurement_theta_max     26.3
_cell_measurement_temperature     100(2)
_exptl_crystal_description     pyramidal
_exptl_crystal_colour     colourless
_exptl_crystal_size_max     0.25
_exptl_crystal_size_mid     0.25
_exptl_crystal_size_min     0.25
_exptl_crystal_density_diffrn     1.660
_exptl_crystal_density_meas     ?
_exptl_crystal_density_method     'not measured'
_exptl_crystal_F_000     532
_exptl_absorpt_coefficient_mu     1.95
_exptl_absorpt_correction_type     none
_exptl_absorpt_process_details     ?
_exptl_absorpt_correction_T_min     ?
_exptl_absorpt_correction_T_max     ?
_exptl_special_details
;
;
_diffrn_ambient_temperature     100(2)
_diffrn_radiation_type     MoK\a
_diffrn_radiation_wavelength     0.71069
_diffrn_radiation_source     'fine-focus sealed tube'
_diffrn_radiation_monochromator     graphite
_diffrn_measurement_device_type     'Bruker APEX CCD area-detector'
_diffrn_measurement_method     '\f and \w'
_diffrn_detector_area_resol_mean     ?
_diffrn_reflns_number     7975
_diffrn_reflns_av_R_equivalents     0.050
_diffrn_reflns_av_sigmaI/netI     0.028
_diffrn_reflns_theta_min     2.5
_diffrn_reflns_theta_max     26.3
_diffrn_reflns_theta_full     26.3
_diffrn_measured_fraction_theta_max     1.000
_diffrn_measured_fraction_theta_full     1.000
_diffrn_reflns_limit_h_min     -16
_diffrn_reflns_limit_h_max     16
_diffrn_reflns_limit_k_min     -9
_diffrn_reflns_limit_k_max     9
_diffrn_reflns_limit_l_min     -13
_diffrn_reflns_limit_l_max     13
_diffrn_standards_number     0
_diffrn_standards_interval_count     0
_diffrn_standards_interval_time     ?
_diffrn_standards_decay_%     0
_refine_special_details
;
Refinement of <i>F</i>\^2\^ against ALL reflections. The weighted
<i>R</i>-factor <i>wR</i> and goodness of fit <i>S</i> are based on
<i>F</i>\^2\^, conventional <i>R</i>-factors <i>R</i> are based on <i>F</i>,
with <i>F</i> set to zero for negative <i>F</i>\^2\^. The threshold expression
of <i>F</i>\^2\^ > \s(<i>F</i>\^2\^) is used only for calculating
<i>R</i>-factors(gt) <i>etc</i>. and is not relevant to the choice of
reflections for refinement. <i>R</i>-factors based on <i>F</i>\^2\^ are
statistically about twice as large as those based on <i>F</i>, and <i>R</i>-
factors based on ALL data will be even larger.
;
_reflns_number_total     1153
_reflns_number_gt     1055
_reflns_threshold_expression     I>2\s(I)
_refine_ls_structure_factor_coef     Fsqd
_refine_ls_matrix_type     full
_refine_ls_R_factor_all     0.021
_refine_ls_R_factor_gt     0.018
_refine_ls_wR_factor_gt     0.039
_refine_ls_wR_factor_ref     0.040
_refine_ls_goodness_of_fit_ref     1.04
_refine_ls_restrained_S_all     1.04
_refine_ls_number_reflns     1153
_refine_ls_number_parameters     65
_refine_ls_number_restraints     0
_refine_ls_hydrogen_treatment     mixed
_refine_ls_weighting_scheme     calc
_refine_ls_weighting_details
                 'calc w=1/[\s^2^(Fo^2^)+(0.0164P)^2^] where P=(Fo^2^+2Fc^2^)/3'
_atom_sites_solution_hydrogens     geom
_atom_sites_solution_primary     direct
_atom_sites_solution_secondary     difmap
_refine_ls_shift/su_max     ?
_refine_ls_shift/su_max_lt     0.001
_refine_ls_shift/su_mean     0.000
_refine_diff_density_max     0.78
_refine_diff_density_min     -0.29
_refine_ls_extinction_method     none
_refine_ls_extinction_coef     ?
loop_
    _atom_type_symbol
    _atom_type_description
    _atom_type_scat_dispersion_real
    _atom_type_scat_dispersion_imag
    _atom_type_scat_source
    'C' 'C' 0.0033 0.0016
                         'International Tables Vol C Tables 4.2.6.8 and 6.1.1.4'
    'H' 'H' 0.0000 0.0000
                         'International Tables Vol C Tables 4.2.6.8 and 6.1.1.4'
    'N' 'N' 0.0061 0.0033
                         'International Tables Vol C Tables 4.2.6.8 and 6.1.1.4'
    'Cl' 'Cl' 0.1484 0.1585
                         'International Tables Vol C Tables 4.2.6.8 and 6.1.1.4'
    'Sn' 'Sn' -0.6537 1.4246
                         'International Tables Vol C Tables 4.2.6.8 and 6.1.1.4'
_computing_data_collection     'SMART (Bruker, 2001)'
_computing_cell_refinement     'SAINT (Bruker, 2002)'
_computing_data_reduction     'SAINT (Bruker, 2002)'
_computing_structure_solution     'SHELXS97 (Sheldrick, 2008)'
_computing_structure_refinement     'SHELXL97 (Sheldrick, 2008)'
_computing_molecular_graphics
                             'SHELXTL (Sheldrick, 2008) and PLATON (Spek, 2003)'
_computing_publication_material     'SHELXTL (Sheldrick, 2008)'
loop_
    _atom_site_type_symbol
    _atom_site_label
    _atom_site_fract_x
    _atom_site_fract_y
    _atom_site_fract_z
    _atom_site_U_iso_or_equiv
    _atom_site_adp_type
    _atom_site_calc_flag
    _atom_site_refinement_flags
    _atom_site_occupancy
    _atom_site_disorder_assembly
    _atom_site_disorder_group
    Sn Sn1 0.0000 1.0000 0.0000 0.01428(9) Uani d S 1 . .
    Cl Cl1 0.18119(5) 0.94377(8) 0.0000 0.02127(15) Uani d S 1 . .
    Cl Cl2 -0.02412(3) 0.77582(6) 0.15973(4) 0.02279(12) Uani d . 1 . .
    N N1 0.16716(17) 0.5226(3) 0.0000 0.0187(5) Uani d S 1 . .
    H H1N 0.128(2) 0.615(4) 0.0000 0.022 Uiso d S 1 . .
    H H2N 0.130(2) 0.434(4) 0.0000 0.022 Uiso d S 1 . .
    C C1 0.23016(14) 0.5228(2) 0.11919(17) 0.0202(4) Uani d . 1 . .
    H H1C 0.1850 0.5171 0.1946 0.024 Uiso calc R 1 . .
    H H1D 0.2701 0.6313 0.1242 0.024 Uiso calc R 1 . .
    C C2 0.30167(13) 0.3686(2) 0.11902(17) 0.0194(4) Uani d . 1 . .
    H H2A 0.2611 0.2607 0.1235 0.023 Uiso calc R 1 . .
    H H2B 0.3456 0.3736 0.1956 0.023 Uiso calc R 1 . .
    C C3 0.36885(19) 0.3640(3) 0.0000 0.0194(6) Uani d S 1 . .
    H H3 0.4130 0.4696 0.0000 0.023 Uiso calc SR 1 . .
    C C4 0.4374(2) 0.2055(4) 0.0000 0.0271(7) Uani d S 1 . .
    H H4A 0.4780(15) 0.200(3) -0.0726(19) 0.032 Uiso d . 1 . .
    H H4B 0.399(2) 0.102(4) 0.0000 0.032 Uiso d S 1 . .
loop_
    _atom_site_aniso_label
    _atom_site_aniso_U_11
    _atom_site_aniso_U_22
    _atom_site_aniso_U_33
    _atom_site_aniso_U_12
    _atom_site_aniso_U_13
    _atom_site_aniso_U_23
    Sn1 0.01250(13) 0.01126(13) 0.01907(14) -0.00031(9) 0.000 0.000
    Cl1 0.0136(3) 0.0153(3) 0.0349(4) 0.0005(2) 0.000 0.000
    Cl2 0.0214(2) 0.0228(2) 0.0242(3) -0.00568(18) -0.00453(18) 0.00756(19)
    N1 0.0165(11) 0.0122(12) 0.0274(13) 0.0012(9) 0.000 0.000
    C1 0.0205(10) 0.0199(10) 0.0203(10) -0.0007(8) -0.0011(7) -0.0040(8)
    C2 0.0189(10) 0.0200(10) 0.0192(10) 0.0010(8) -0.0028(8) -0.0011(8)
    C3 0.0151(13) 0.0189(14) 0.0241(15) 0.0003(10) 0.000 0.000
    C4 0.0239(16) 0.0321(18) 0.0252(17) 0.0102(13) 0.000 0.000
_geom_special_details
;
All e.s.d.'s (except the e.s.d. in the dihedral angle between two l.s. planes)
are estimated using the full covariance matrix. The cell e.s.d.'s are taken
into account individually in the estimation of e.s.d.'s in distances, angles
and torsion angles; correlations between e.s.d.'s in cell parameters are only
used when they are defined by crystal symmetry. An approximate (isotropic)
treatment of cell e.s.d.'s is used for estimating e.s.d.'s involving l.s.
planes.
;
loop_
    _geom_bond_atom_site_label_1
    _geom_bond_atom_site_label_2
    _geom_bond_site_symmetry_2
    _geom_bond_distance
    _geom_bond_publ_flag
    Sn1 Cl1 . 2.4170(11) ?
    Sn1 Cl1 5_575 2.4170(11) ?
    Sn1 Cl2 2_575 2.4310(11) ?
    Sn1 Cl2 6 2.4310(11) ?
    Sn1 Cl2 5_575 2.4310(11) ?
    Sn1 Cl2 . 2.4310(11) ?
    N1 C1 6 1.500(2) ?
    N1 C1 . 1.500(2) ?
    N1 H1N . 0.88(3) ?
    N1 H2N . 0.84(3) ?
    C1 C2 . 1.516(2) ?
    C1 H1C . 0.9900 ?
    C1 H1D . 0.9900 ?
    C2 C3 . 1.530(2) ?
    C2 H2A . 0.9900 ?
    C2 H2B . 0.9900 ?
    C3 C4 . 1.519(4) ?
    C3 C2 6 1.530(2) ?
    C3 H3 . 1.0000 ?
    C4 H4A . 0.931(19) ?
    C4 H4B . 0.95(3) ?
loop_
    _geom_angle_atom_site_label_1
    _geom_angle_atom_site_label_2
    _geom_angle_atom_site_label_3
    _geom_angle_site_symmetry_1
    _geom_angle_site_symmetry_3
    _geom_angle
    _geom_angle_publ_flag
    Cl1 Sn1 Cl1 . 5_575 180.000(5) ?
    Cl1 Sn1 Cl2 . 2_575 89.990(19) ?
    Cl1 Sn1 Cl2 5_575 2_575 90.010(19) ?
    Cl1 Sn1 Cl2 . 6 90.010(19) ?
    Cl1 Sn1 Cl2 5_575 6 89.990(19) ?
    Cl2 Sn1 Cl2 2_575 6 180.0 ?
    Cl1 Sn1 Cl2 . 5_575 89.990(19) ?
    Cl1 Sn1 Cl2 5_575 5_575 90.010(19) ?
    Cl2 Sn1 Cl2 2_575 5_575 87.24(5) ?
    Cl2 Sn1 Cl2 6 5_575 92.76(5) ?
    Cl1 Sn1 Cl2 . . 90.010(19) ?
    Cl1 Sn1 Cl2 5_575 . 89.990(19) ?
    Cl2 Sn1 Cl2 2_575 . 92.76(5) ?
    Cl2 Sn1 Cl2 6 . 87.24(5) ?
    Cl2 Sn1 Cl2 5_575 . 180.0 ?
    C1 N1 C1 6 . 113.1(2) ?
    C1 N1 H1N 6 . 108.7(8) ?
    C1 N1 H1N . . 108.7(8) ?
    C1 N1 H2N 6 . 108.6(10) ?
    C1 N1 H2N . . 108.6(10) ?
    H1N N1 H2N . . 109(3) ?
    N1 C1 C2 . . 109.83(15) ?
    N1 C1 H1C . . 109.7 ?
    C2 C1 H1C . . 109.7 ?
    N1 C1 H1D . . 109.7 ?
    C2 C1 H1D . . 109.7 ?
    H1C C1 H1D . . 108.2 ?
    C1 C2 C3 . . 112.08(16) ?
    C1 C2 H2A . . 109.2 ?
    C3 C2 H2A . . 109.2 ?
    C1 C2 H2B . . 109.2 ?
    C3 C2 H2B . . 109.2 ?
    H2A C2 H2B . . 107.9 ?
    C4 C3 C2 . 6 111.10(15) ?
    C4 C3 C2 . . 111.10(15) ?
    C2 C3 C2 6 . 109.6(2) ?
    C4 C3 H3 . . 108.3 ?
    C2 C3 H3 6 . 108.3 ?
    C2 C3 H3 . . 108.3 ?
    C3 C4 H4A . . 112.1(14) ?
    C3 C4 H4B . . 111.2(18) ?
    H4A C4 H4B . . 105.6(17) ?
loop_
    _geom_torsion_atom_site_label_1
    _geom_torsion_atom_site_label_2
    _geom_torsion_atom_site_label_3
    _geom_torsion_atom_site_label_4
    _geom_torsion_site_symmetry_1
    _geom_torsion_site_symmetry_2
    _geom_torsion_site_symmetry_3
    _geom_torsion_site_symmetry_4
    _geom_torsion
    _geom_torsion_publ_flag
    C1 N1 C1 C2 6 . . . -56.8(2) ?
    N1 C1 C2 C3 . . . . 55.7(2) ?
    C1 C2 C3 C4 . . . . -178.20(18) ?
    C1 C2 C3 C2 . . . 6 -55.1(2) ?
loop_
    _geom_hbond_atom_site_label_D
    _geom_hbond_atom_site_label_H
    _geom_hbond_atom_site_label_A
    _geom_hbond_site_symmetry_A
    _geom_hbond_distance_DH
    _geom_hbond_distance_HA
    _geom_hbond_distance_DA
    _geom_hbond_angle_DHA
    N1 H1N Cl1 . 0.88(3) 2.63(3) 3.258(3) 129(2)
    N1 H2N Cl2 5_565 0.84(3) 2.72(2) 3.413(2) 141.6(5)
    N1 H2N Cl2 2_565 0.84(3) 2.72(2) 3.413(2) 141.6(5)
