# Supplementary material for: Bis(4-methyl­piperidinium) hexa­chlorido­stannate(IV)
Source: Acta Crystallogr Sect E Struct Rep Online. 2008 Mar 29;64(Pt 4):m573. doi: 10.1107/S1600536808007368 (PMC2960909; doi:10.1107/S1600536808007368)
Supplement: Supplementary file 2 [file e-64-0m573-Isup2.hkl]

# 
# h,k,l, Fc-squared, Fo-squared, sigma(Fo-squared) and status flag 
# 
data_I
_shelx_title '                                     hn12 in Pnnm' 
_shelx_refln_list_code          4 
_shelx_F_calc_maximum      190.60 
_exptl_crystal_F_000       532.00 
_reflns_d_resolution_high  0.8005 
 
loop_ 
 _symmetry_equiv_pos_as_xyz 
 'x, y, z' 
 '-x, -y, z' 
 'x+1/2, -y+1/2, -z+1/2' 
 '-x+1/2, y+1/2, -z+1/2' 
 '-x, -y, -z' 
 'x, y, -z' 
 '-x-1/2, y-1/2, z-1/2' 
 'x-1/2, -y-1/2, z-1/2' 
 
_cell_length_a    13.1230 
_cell_length_b     7.7220 
_cell_length_c    10.5000 
_cell_angle_alpha  90.000 
_cell_angle_beta   90.000 
_cell_angle_gamma  90.000 
 
_shelx_F_squared_multiplier     1.000 
 
loop_ 
 _refln_index_h 
 _refln_index_k 
 _refln_index_l 
 _refln_F_squared_calc 
 _refln_F_squared_meas 
 _refln_F_squared_sigma 
 _refln_observed_status 
   2   0   0     7296.48     8007.33     74.45 o 
   4   0   0    29991.21    31055.97    556.03 o 
   6   0   0    25954.85    26725.65    190.00 o 
   8   0   0     2004.88     2013.74     64.07 o 
  10   0   0     4036.89     3905.28     88.18 o 
  12   0   0     1607.73     1604.71     82.83 o 
  14   0   0        6.84       20.98     20.10 o 
  16   0   0      812.28      910.18    113.24 o 
   1   1   0    16831.67    18581.07    481.42 o 
   2   1   0     1707.45     1748.35     32.84 o 
   3   1   0     3329.53     3304.84     52.90 o 
   4   1   0     7526.35     8327.17    210.52 o 
   5   1   0    12582.22    13175.40    154.03 o 
   6   1   0     1463.43     1419.73     29.20 o 
   7   1   0     5046.90     5236.12     60.06 o 
   8   1   0     3402.74     3400.03     51.70 o 
   9   1   0     1548.57     1581.54     37.80 o 
  10   1   0     3605.86     3571.61     68.54 o 
  11   1   0     5889.17     5936.68     93.12 o 
  12   1   0     1297.41     1311.35     53.24 o 
  13   1   0       40.65       42.97     16.79 o 
  14   1   0     1656.45     1684.82     66.74 o 
  15   1   0     1895.89     1876.22     85.59 o 
  16   1   0      292.90      275.55     79.07 o 
   0   2   0     3586.06     3388.28    109.76 o 
   1   2   0     2612.63     2794.95    100.33 o 
   2   2   0     7734.44     8559.40    199.10 o 
   3   2   0      790.15      803.12     22.98 o 
   4   2   0       24.34       20.06      5.75 o 
   5   2   0     3467.24     3800.57     69.45 o 
   6   2   0     2970.66     3105.09     57.41 o 
   7   2   0      119.99      148.75     13.31 o 
   8   2   0      390.21      438.92     20.26 o 
   9   2   0     1491.35     1579.85     44.52 o 
  10   2   0     2714.67     2801.93     62.28 o 
  11   2   0        0.09        9.22      9.93 o 
  12   2   0     4544.50     4659.48     88.65 o 
  13   2   0       52.76       62.27     21.35 o 
  14   2   0     1089.67     1136.51     65.15 o 
  15   2   0      404.28      384.66     83.38 o 
  16   2   0     2752.21     2683.11    195.60 o 
   1   3   0      884.90      830.82     18.14 o 
   2   3   0     5867.86     6181.13    100.48 o 
   3   3   0     5776.70     6334.83    197.84 o 
   4   3   0      711.65      798.33     24.68 o 
   5   3   0      608.25      549.27     21.02 o 
   6   3   0     4138.32     4190.15    114.87 o 
   7   3   0     2554.83     2588.53     55.54 o 
   8   3   0     2502.17     2454.75     53.62 o 
   9   3   0      860.40      888.64     40.76 o 
  10   3   0      596.62      612.92     36.82 o 
  11   3   0     4460.35     4508.85    129.93 o 
  12   3   0     2985.51     3023.91    109.16 o 
  13   3   0     1438.58     1483.50     62.33 o 
  14   3   0      438.23      527.92     52.94 o 
  15   3   0     1922.62     1964.96    113.44 o 
   0   4   0    18541.79    19145.60    560.66 o 
   1   4   0      512.43      523.63     17.44 o 
   2   4   0    13516.02    13855.66    363.89 o 
   3   4   0      869.14      852.87     29.00 o 
   4   4   0    14903.58    15989.75    420.97 o 
   5   4   0      263.30      299.96     20.65 o 
   6   4   0     6623.08     6881.43    195.11 o 
   7   4   0     3765.72     3786.75    155.14 o 
   8   4   0     4253.96     4407.46    163.75 o 
   9   4   0       42.73       62.18     16.61 o 
  10   4   0     1234.78     1290.80     54.09 o 
  11   4   0      453.43      455.41     39.64 o 
  12   4   0     2434.56     2367.24     78.82 o 
  13   4   0      908.72      953.78     52.60 o 
  14   4   0      218.42      251.15     50.23 o 
   1   5   0     6868.14     6919.27    152.91 o 
   2   5   0       40.95       44.30     10.77 o 
   3   5   0    14271.87    14555.11    400.82 o 
   4   5   0     2190.98     2172.47     51.72 o 
   5   5   0     3552.97     3523.97    114.68 o 
   6   5   0       40.70       44.41     13.42 o 
   7   5   0     5524.18     5895.00    277.52 o 
   8   5   0      405.38      451.07     36.68 o 
   9   5   0     2559.06     2705.55     97.42 o 
  10   5   0     2273.22     2244.51     75.24 o 
  11   5   0     1076.64     1087.16     58.97 o 
  12   5   0      180.88      180.54     34.58 o 
  13   5   0      360.47      394.38     42.79 o 
  14   5   0       49.28       74.88     25.40 o 
   0   6   0      797.71      718.53     64.33 o 
   1   6   0      281.74      254.17     27.19 o 
   2   6   0      438.21      421.14     33.01 o 
   3   6   0      352.02      344.89     30.74 o 
   4   6   0      914.15      973.82     44.42 o 
   5   6   0     1575.71     1432.70     58.81 o 
   6   6   0      321.09      327.63     32.92 o 
   7   6   0      338.08      359.46     34.94 o 
   8   6   0     1684.94     1679.00     69.65 o 
   9   6   0     1628.04     1635.65     75.24 o 
  10   6   0      691.38      795.44     50.02 o 
  11   6   0      747.42      799.45     54.17 o 
  12   6   0      862.21      881.13     57.12 o 
   1   7   0       47.17       55.38     16.54 o 
   2   7   0      362.16      379.63     35.36 o 
   3   7   0      590.83      572.35     41.55 o 
   4   7   0       71.56       76.80     19.17 o 
   5   7   0        4.69       18.14     15.88 o 
   6   7   0      487.44      566.90     66.78 o 
   7   7   0      524.42      609.84     54.49 o 
   8   7   0      219.42      237.05     32.18 o 
   9   7   0     1646.82     1665.27    101.08 o 
  10   7   0        5.55       29.85     18.26 o 
  11   7   0      470.46      521.62     49.55 o 
   0   8   0     2122.42     2118.74    111.37 o 
   1   8   0       15.39        1.88     12.90 o 
   2   8   0     2217.61     2320.69     79.01 o 
   3   8   0      566.49      589.23     46.54 o 
   4   8   0     2489.08     2487.08    121.53 o 
   5   8   0      326.40      286.72     42.50 o 
   6   8   0     1019.48     1053.01     67.35 o 
   7   8   0     1134.37     1211.13     73.02 o 
   8   8   0     2948.27     2960.15    208.87 o 
   9   8   0      360.07      379.03     51.34 o 
   1   9   0     2942.49     2930.34     95.56 o 
   2   9   0      142.19      151.26     32.76 o 
   3   9   0     5495.69     5585.43    157.29 o 
   4   9   0      234.84      296.51     44.98 o 
   5   9   0     1450.20     1503.49     83.33 o 
   1   0   1    23603.37    23503.24    667.71 o 
   3   0   1     6184.07     6577.18     91.15 o 
   5   0   1    26264.70    26906.53    301.21 o 
   7   0   1     8387.95     8515.16     76.73 o 
   9   0   1     1692.35     1681.39     38.80 o 
  11   0   1     5214.03     5014.61    104.77 o 
  13   0   1     1030.83     1012.67     49.55 o 
  15   0   1       10.47       27.89     20.99 o 
   0   1   1     4175.32     4771.31    138.82 o 
   1   1   1      755.05      732.12     11.10 o 
   2   1   1    16408.40    16808.76    239.71 o 
   3   1   1     2423.23     2518.58     32.54 o 
   4   1   1     6206.02     6321.80     58.43 o 
   5   1   1     2081.02     2090.24     25.50 o 
   6   1   1     9321.97     9665.06     73.14 o 
   7   1   1      701.56      670.94     15.54 o 
   8   1   1      881.37      886.62     18.92 o 
   9   1   1     1125.28     1078.74     23.99 o 
  10   1   1     3962.26     3990.72     48.23 o 
  11   1   1      848.06      821.80     26.73 o 
  12   1   1     2782.45     2776.51     50.83 o 
  13   1   1       12.25        5.34      9.65 o 
  14   1   1      236.35      250.26     29.32 o 
  15   1   1      288.28      339.72     32.56 o 
  16   1   1     1795.49     1919.63     79.85 o 
   1   2   1     6366.14     6412.46    128.74 o 
   2   2   1       97.85      114.13      5.98 o 
   3   2   1      651.72      680.72     11.54 o 
   4   2   1        7.02        7.56      3.43 o 
   5   2   1     7365.64     7751.13    105.23 o 
   6   2   1        2.61        6.32      4.24 o 
   7   2   1     1116.58     1103.08     19.83 o 
   8   2   1        0.82        2.46      4.61 o 
   9   2   1      785.56      796.71     21.35 o 
  10   2   1      969.38      972.21     26.58 o 
  11   2   1     3527.96     3508.62     79.25 o 
  12   2   1       19.30       26.68     10.02 o 
  13   2   1     1919.46     1866.67     56.04 o 
  14   2   1        1.01       12.19     16.15 o 
  15   2   1     1118.21     1136.21     60.85 o 
   0   3   1     3371.35     3442.88    105.93 o 
   1   3   1     2107.50     2022.92     39.02 o 
   2   3   1     1599.83     1519.64     36.43 o 
   3   3   1        7.80        8.91      4.25 o 
   4   3   1     1636.14     1632.57     27.65 o 
   5   3   1      390.26      402.94     11.80 o 
   6   3   1     5528.54     5616.54     70.78 o 
   7   3   1     2870.66     2905.83     39.42 o 
   8   3   1     1661.29     1647.20     31.53 o 
   9   3   1      104.87      102.80     12.19 o 
  10   3   1     4073.49     4057.44     68.27 o 
  11   3   1       82.58       96.64     14.18 o 
  12   3   1     1200.34     1236.53     38.81 o 
  13   3   1     1182.99     1236.73     47.81 o 
  14   3   1     1021.44      979.56     56.00 o 
  15   3   1       12.54        8.21     17.93 o 
   1   4   1    13293.62    13669.28    198.17 o 
   2   4   1      647.11      633.46     18.69 o 
   3   4   1     2564.08     2424.41     57.72 o 
   4   4   1      519.92      508.37     14.67 o 
   5   4   1    10670.48    11317.83    213.53 o 
   6   4   1      432.64      403.03     18.62 o 
   7   4   1     3973.82     3935.84     98.38 o 
   8   4   1      577.63      576.00     24.42 o 
   9   4   1     3124.31     3100.38     56.55 o 
  10   4   1       21.42       29.45     10.07 o 
  11   4   1     1679.05     1724.20     45.98 o 
  12   4   1     1281.70     1284.90     44.67 o 
  13   4   1      838.07      842.12     38.86 o 
  14   4   1        2.23       13.14     14.47 o 
   0   5   1     6080.26     5902.69    104.39 o 
   1   5   1     2489.98     2498.92     36.29 o 
   2   5   1     9251.10     9396.00    201.31 o 
   3   5   1      618.38      555.12     19.03 o 
   4   5   1     4793.79     4774.97    124.05 o 
   5   5   1     1311.10     1310.73     31.15 o 
   6   5   1     3108.32     3168.98     58.04 o 
   7   5   1      203.61      254.35     20.02 o 
   8   5   1     2414.96     2482.86     57.91 o 
   9   5   1     1075.73     1127.61     36.86 o 
  10   5   1     1729.23     1741.58     47.00 o 
  11   5   1      129.70      156.60     18.85 o 
  12   5   1      413.17      459.22     33.48 o 
  13   5   1        0.67        6.72     12.33 o 
   1   6   1      881.67      848.19     30.51 o 
   2   6   1      358.12      354.46     21.89 o 
   3   6   1     2060.97     2022.66     52.22 o 
   4   6   1      886.64      902.31     28.05 o 
   5   6   1      910.05      911.41     29.17 o 
   6   6   1       14.70       21.27      8.94 o 
   7   6   1     1192.80     1183.84     37.53 o 
   8   6   1      104.74       94.20     15.02 o 
   9   6   1     1645.06     1772.88     49.34 o 
  10   6   1      922.08      955.18     37.39 o 
  11   6   1      468.29      496.43     32.59 o 
  12   6   1       21.58       37.88     13.66 o 
   0   7   1      356.65      362.60     34.65 o 
   1   7   1      914.60      895.88     32.22 o 
   2   7   1     2072.62     2013.06     51.10 o 
   3   7   1       86.27       71.31     12.91 o 
   4   7   1      940.31      898.18     38.94 o 
   5   7   1       18.36       33.95     12.49 o 
   6   7   1      167.63      145.30     20.76 o 
   7   7   1      479.89      529.68     33.69 o 
   8   7   1     2445.98     2629.08     85.90 o 
   9   7   1        0.02       12.03     10.78 o 
  10   7   1      806.99      864.01     39.58 o 
  11   7   1       44.38       45.12     14.04 o 
   1   8   1     1259.56     1280.78     41.74 o 
   2   8   1        0.90       -2.82      9.00 o 
   3   8   1     4589.01     4441.87     95.17 o 
   4   8   1      107.42      124.00     20.28 o 
   5   8   1      548.75      583.18     40.14 o 
   6   8   1      125.57      112.81     20.40 o 
   7   8   1     1484.91     1445.90     63.06 o 
   8   8   1      252.38      303.81     32.39 o 
   9   8   1     1665.16     1685.76     66.50 o 
   0   9   1      734.68      735.90     54.33 o 
   1   9   1        4.91       17.28     11.54 o 
   2   9   1     4226.56     4226.13     87.90 o 
   3   9   1        5.59       10.37     12.96 o 
   4   9   1     2198.99     2310.15     72.19 o 
   5   9   1       24.65       31.65     16.07 o 
   0   0   2    31864.08    32196.38    629.97 o 
   2   0   2      101.04       89.00      8.07 o 
   4   0   2      205.08      235.11     18.93 o 
   6   0   2     7672.11     7846.95     68.13 o 
   8   0   2      326.41      371.06     18.76 o 
  10   0   2     2775.93     2763.47     60.89 o 
  12   0   2     3581.24     3683.42     88.99 o 
  14   0   2      725.58      730.90     57.06 o 
  16   0   2     3380.82     3435.86    122.68 o 
   1   1   2     8060.29     8412.36    133.28 o 
   2   1   2     3335.22     3399.47     53.24 o 
   3   1   2     1597.57     1471.65     21.45 o 
   4   1   2      353.37      347.61      9.97 o 
   5   1   2     8959.32     9105.35     91.92 o 
   6   1   2     1148.24     1079.64     17.03 o 
   7   1   2     3104.69     3223.72     32.21 o 
   8   1   2      895.18      889.74     20.85 o 
   9   1   2     2090.75     2113.11     33.57 o 
  10   1   2      165.56      178.59     15.09 o 
  11   1   2     4497.48     4513.63     62.11 o 
  12   1   2      362.06      359.97     26.12 o 
  13   1   2      508.24      539.81     32.23 o 
  14   1   2       25.04       28.99     14.29 o 
  15   1   2     1440.71     1441.08     60.13 o 
  16   1   2       21.73       20.17     17.92 o 
   0   2   2    27488.79    28310.07    916.30 o 
   1   2   2     1075.52     1114.63     21.33 o 
   2   2   2     5405.53     5381.19    105.65 o 
   3   2   2        9.18        7.26      3.18 o 
   4   2   2     7441.81     7521.73    109.17 o 
   5   2   2      226.51      256.05     11.09 o 
   6   2   2    13913.91    14203.26    189.87 o 
   7   2   2      561.43      559.70     16.43 o 
   8   2   2     1910.82     1837.43     42.60 o 
   9   2   2        0.05       -0.31      5.19 o 
  10   2   2     3181.05     3255.31     47.84 o 
  11   2   2      155.69      174.17     17.53 o 
  12   2   2     2604.02     2493.78     62.57 o 
  13   2   2      127.19      143.15     23.45 o 
  14   2   2       66.52       68.16     18.60 o 
  15   2   2       95.53       88.16     24.74 o 
   1   3   2     9921.37    10198.51    197.94 o 
   2   3   2      671.43      659.00     18.27 o 
   3   3   2     7651.61     7962.97    140.53 o 
   4   3   2     3466.38     3502.81     62.80 o 
   5   3   2     7014.47     6998.66    127.35 o 
   6   3   2      125.75      142.13     10.26 o 
   7   3   2     2204.14     2162.55     44.23 o 
   8   3   2       90.95       99.40     10.72 o 
   9   3   2     1709.84     1709.06     34.55 o 
  10   3   2     1196.04     1220.64     35.43 o 
  11   3   2     2783.13     2726.92     59.25 o 
  12   3   2       32.64       37.68     12.98 o 
  13   3   2      668.47      678.71     45.16 o 
  14   3   2      142.11      152.01     25.56 o 
  15   3   2      717.10      654.07     54.25 o 
   0   4   2     2823.43     2835.74     64.48 o 
   1   4   2      644.80      621.08     14.73 o 
   2   4   2     1528.68     1552.31     34.14 o 
   3   4   2      111.42      124.70      9.42 o 
   4   4   2     2296.53     2303.24     50.70 o 
   5   4   2      329.33      334.57     15.58 o 
   6   4   2     2668.25     2627.91     60.18 o 
   7   4   2      202.62      203.94     15.83 o 
   8   4   2      860.03      836.28     26.72 o 
   9   4   2     1137.19     1091.47     33.98 o 
  10   4   2     1535.39     1540.00     41.79 o 
  11   4   2      152.63      154.72     19.53 o 
  12   4   2     2428.25     2387.21     60.82 o 
  13   4   2       16.23       34.41     15.72 o 
  14   4   2      938.62      951.25     52.76 o 
   1   5   2      652.06      636.22     17.93 o 
   2   5   2      697.24      645.96     21.91 o 
   3   5   2     2441.97     2393.71     64.55 o 
   4   5   2      496.73      508.23     19.17 o 
   5   5   2     1190.95     1157.00     33.90 o 
   6   5   2      933.23      927.52     28.24 o 
   7   5   2     1760.37     1813.54     48.84 o 
   8   5   2      438.19      451.54     26.03 o 
   9   5   2     2604.72     2618.80     55.55 o 
  10   5   2      263.36      281.90     25.28 o 
  11   5   2     1348.86     1295.95     45.74 o 
  12   5   2      667.59      730.41     40.18 o 
  13   5   2     1339.58     1338.15     54.00 o 
   0   6   2     2956.44     2742.37    149.67 o 
   1   6   2      171.13      161.77     15.91 o 
   2   6   2     4378.88     4209.27     63.36 o 
   3   6   2        9.78       16.60      7.62 o 
   4   6   2     2915.82     2966.13     68.58 o 
   5   6   2       10.13       21.17      8.04 o 
   6   6   2     1860.87     1885.84     56.97 o 
   7   6   2      869.82      870.89     32.67 o 
   8   6   2     2921.50     3029.97     77.17 o 
   9   6   2        1.95        8.54      9.70 o 
  10   6   2      978.43     1016.57     41.79 o 
  11   6   2      223.77      237.06     26.20 o 
  12   6   2      847.71      865.84     44.01 o 
   1   7   2     3426.23     3419.56     62.47 o 
   2   7   2      192.90      196.13     19.12 o 
   3   7   2     5690.97     5524.98    122.90 o 
   4   7   2      343.32      347.80     27.08 o 
   5   7   2     1040.92     1013.33     42.45 o 
   6   7   2       38.00       50.56     14.40 o 
   7   7   2     1926.62     1980.04     56.09 o 
   8   7   2        6.12       13.83     11.64 o 
   9   7   2     2194.05     2208.04     72.31 o 
  10   7   2      358.06      384.32     32.31 o 
  11   7   2       99.26      117.82     56.97 o 
   0   8   2      423.20      424.05     40.46 o 
   1   8   2        2.37       13.52      9.85 o 
   2   8   2     2014.72     1960.41     56.11 o 
   3   8   2       13.90       24.56     11.29 o 
   4   8   2     1085.91     1117.03     43.69 o 
   5   8   2       76.83       72.58     17.51 o 
   6   8   2      447.38      452.03     36.60 o 
   7   8   2       74.49       64.01     18.39 o 
   8   8   2     2318.98     2293.04     96.80 o 
   1   9   2      136.36      146.12     20.83 o 
   2   9   2       27.66       20.86     13.09 o 
   3   9   2     1444.02     1483.90     53.08 o 
   4   9   2       49.14       54.52     18.11 o 
   5   9   2       80.22       62.20     17.43 o 
   1   0   3      145.25      208.19      9.72 o 
   3   0   3     6145.32     5797.18    232.76 o 
   5   0   3     4973.01     5243.05     59.31 o 
   7   0   3     1169.45     1149.75     27.89 o 
   9   0   3      158.22      184.78     19.33 o 
  11   0   3     8277.88     8517.57    133.72 o 
  13   0   3     1059.70     1089.33     53.41 o 
  15   0   3     2060.99     2076.88     93.65 o 
   0   1   3    15917.51    16318.30    288.20 o 
   1   1   3     1036.77     1052.01     19.12 o 
   2   1   3      178.28      164.90      7.43 o 
   3   1   3      104.16       98.45      5.56 o 
   4   1   3     8180.14     8293.42    131.78 o 
   5   1   3     1374.33     1374.13     25.30 o 
   6   1   3     4696.11     4676.49     53.94 o 
   7   1   3     5491.61     5528.09     53.62 o 
   8   1   3      522.23      539.07     17.02 o 
   9   1   3     1361.45     1296.66     31.06 o 
  10   1   3     4252.43     4088.34     62.51 o 
  11   1   3     2411.16     2377.41     50.12 o 
  12   1   3     2376.59     2321.18     51.84 o 
  13   1   3     1998.17     1978.34     54.17 o 
  14   1   3      553.68      536.77     37.96 o 
  15   1   3      303.93      353.86     37.38 o 
   1   2   3    36329.90    36478.77    618.34 o 
   2   2   3     1127.57     1144.82     23.81 o 
   3   2   3    11987.53    12201.62    186.45 o 
   4   2   3      221.97      235.11     10.62 o 
   5   2   3    17348.07    17519.68    213.99 o 
   6   2   3     2618.32     2727.59     38.45 o 
   7   2   3     8851.76     8933.55    118.53 o 
   8   2   3      201.84      193.37     12.60 o 
   9   2   3      780.27      765.00     23.26 o 
  10   2   3       30.23       48.39     10.97 o 
  11   2   3     4040.92     3981.96     65.10 o 
  12   2   3      726.96      741.95     37.19 o 
  13   2   3      162.99      157.15     22.33 o 
  14   2   3       10.20        6.44     13.94 o 
  15   2   3      188.90      180.27     32.24 o 
   0   3   3    12702.80    13138.53    348.95 o 
   1   3   3      519.87      488.94     12.77 o 
   2   3   3     7546.27     7426.23    138.53 o 
   3   3   3     1020.10      979.02     21.89 o 
   4   3   3     8391.05     8387.31    131.32 o 
   5   3   3     3150.49     3060.13     58.69 o 
   6   3   3     5768.04     5737.31     96.97 o 
   7   3   3        2.81        8.98      5.58 o 
   8   3   3     4304.38     4258.00     52.79 o 
   9   3   3     4416.55     4319.53     86.58 o 
  10   3   3     1973.40     1859.56     41.15 o 
  11   3   3     1455.41     1459.68     54.63 o 
  12   3   3      918.41      895.25     45.09 o 
  13   3   3      193.49      180.92     26.85 o 
  14   3   3      245.99      251.18     36.12 o 
  15   3   3     1210.25     1214.78     58.12 o 
   1   4   3      167.38      179.98      9.93 o 
   2   4   3       35.52       41.45      5.89 o 
   3   4   3       78.42       99.31      9.12 o 
   4   4   3     3184.34     3162.56     63.00 o 
   5   4   3      156.80      167.15     12.68 o 
   6   4   3      283.32      296.43     16.50 o 
   7   4   3     2437.95     2371.42     43.32 o 
   8   4   3      593.22      583.25     23.99 o 
   9   4   3      659.05      652.31     27.92 o 
  10   4   3     1232.89     1232.43     41.14 o 
  11   4   3     1982.37     1916.17     58.26 o 
  12   4   3        5.38       -1.61     12.19 o 
  13   4   3     1573.79     1490.90     61.84 o 
  14   4   3      231.77      238.30     32.12 o 
   0   5   3      177.94      189.37     18.98 o 
   1   5   3      796.05      758.11     25.08 o 
   2   5   3      605.62      621.75     19.95 o 
   3   5   3      273.48      274.02     15.88 o 
   4   5   3      766.48      767.66     24.87 o 
   5   5   3       13.42       19.11      7.80 o 
   6   5   3      120.49      140.50     14.38 o 
   7   5   3     2337.28     2296.72     51.81 o 
   8   5   3     1993.18     2012.93     47.80 o 
   9   5   3      289.13      323.00     26.53 o 
  10   5   3     1059.62     1044.02     40.33 o 
  11   5   3      325.87      334.72     31.33 o 
  12   5   3     1339.89     1293.48     52.52 o 
  13   5   3     1194.54     1274.79     59.19 o 
   1   6   3     4755.58     4658.98    101.17 o 
   2   6   3      888.39      865.77     27.70 o 
   3   6   3     6643.77     6617.30    106.15 o 
   4   6   3      178.67      168.43     17.03 o 
   5   6   3     3101.70     3093.20     77.11 o 
   6   6   3     1218.71     1240.56     35.46 o 
   7   6   3     3328.25     3395.38     68.27 o 
   8   6   3     1037.47     1048.70     40.19 o 
   9   6   3     1947.38     1945.89     55.78 o 
  10   6   3      445.15      452.55     33.12 o 
  11   6   3      944.76      949.18     46.40 o 
  12   6   3      590.06      567.17     42.34 o 
   0   7   3     3568.12     3464.24     89.54 o 
   1   7   3       50.15       58.64     12.32 o 
   2   7   3     6234.66     6207.50    110.62 o 
   3   7   3       16.26       24.18     10.71 o 
   4   7   3     6539.81     6351.42    133.27 o 
   5   7   3      623.13      650.66     34.83 o 
   6   7   3     1653.40     1663.66     47.04 o 
   7   7   3       34.19       41.52     14.46 o 
   8   7   3     3076.26     3086.20    129.02 o 
   9   7   3      287.90      298.85     28.67 o 
  10   7   3     1098.66     1141.16     46.72 o 
   1   8   3      496.14      509.27     33.56 o 
   2   8   3      127.98      138.95     21.25 o 
   3   8   3     1849.42     1826.30     55.39 o 
   4   8   3      665.79      691.60     39.12 o 
   5   8   3      305.83      292.13     27.90 o 
   6   8   3      250.67      251.53     28.77 o 
   7   8   3      498.42      492.78     43.30 o 
   8   8   3      973.37     1007.06     54.17 o 
   0   9   3       91.15      121.45     30.48 o 
   1   9   3        1.38       14.03     12.01 o 
   2   9   3      232.68      255.91     26.90 o 
   3   9   3        1.48        7.88     11.75 o 
   4   9   3      224.12      227.13     25.55 o 
   0   0   4     2689.78     2491.71     62.60 o 
   2   0   4     1989.85     2038.18     50.91 o 
   4   0   4     1214.97     1351.04     32.29 o 
   6   0   4     6173.63     6314.60    127.39 o 
   8   0   4      128.62      120.09     19.16 o 
  10   0   4     1354.22     1381.63     63.61 o 
  12   0   4     3676.63     3653.29     94.54 o 
  14   0   4      594.04      656.19     59.50 o 
   1   1   4     5344.78     5470.48     72.06 o 
   2   1   4     1350.46     1336.22     24.75 o 
   3   1   4     1919.06     1888.03     29.38 o 
   4   1   4     1362.81     1304.14     24.66 o 
   5   1   4     5857.59     5819.06     79.03 o 
   6   1   4      524.93      497.14     16.15 o 
   7   1   4     2412.38     2354.84     39.06 o 
   8   1   4     1959.54     1927.87     37.04 o 
   9   1   4     2515.16     2455.44     48.13 o 
  10   1   4      419.22      408.77     24.43 o 
  11   1   4     2232.19     2260.60     50.65 o 
  12   1   4      491.13      504.83     29.34 o 
  13   1   4     1270.37     1230.99     44.54 o 
  14   1   4      286.44      310.30     31.44 o 
  15   1   4      571.52      644.76     48.74 o 
   0   2   4    20463.38    20516.17    316.03 o 
   1   2   4      238.24      232.80      9.78 o 
   2   2   4     9937.64    10291.46    161.05 o 
   3   2   4       20.35       32.19      5.07 o 
   4   2   4     6091.08     6109.20     95.31 o 
   5   2   4       27.95       30.97      5.83 o 
   6   2   4    15924.74    15865.60    197.27 o 
   7   2   4      103.12       99.59     10.33 o 
   8   2   4     1520.03     1459.21     33.28 o 
   9   2   4      292.32      292.89     20.10 o 
  10   2   4     3502.93     3500.37     60.61 o 
  11   2   4        7.55       10.62     10.19 o 
  12   2   4     2169.30     2075.23     55.34 o 
  13   2   4      244.78      259.97     28.03 o 
  14   2   4       28.80       34.96     16.98 o 
  15   2   4       28.23       25.80     16.05 o 
   1   3   4     8863.99     8736.69    141.03 o 
   2   3   4      117.26      111.20      8.37 o 
   3   3   4     3968.45     3903.86     54.91 o 
   4   3   4     2003.60     1898.68     39.73 o 
   5   3   4     9472.61     9496.81    155.51 o 
   6   3   4      885.70      856.03     22.89 o 
   7   3   4      659.04      633.15     22.41 o 
   8   3   4       90.06      102.82     13.48 o 
   9   3   4     2677.33     2630.50     56.22 o 
  10   3   4     1841.77     1792.31     44.63 o 
  11   3   4     1834.76     1820.60     55.99 o 
  12   3   4       15.81       26.63     16.20 o 
  13   3   4      673.11      666.31     46.75 o 
  14   3   4      239.67      254.77     32.37 o 
   0   4   4     1289.26     1296.86     50.09 o 
   1   4   4     1021.09      975.28     20.19 o 
   2   4   4      503.98      502.75     16.24 o 
   3   4   4      447.88      425.39     15.74 o 
   4   4   4      676.83      651.45     20.26 o 
   5   4   4      164.22      155.20     13.72 o 
   6   4   4     2614.70     2556.99     48.78 o 
   7   4   4       27.55       33.06      9.61 o 
   8   4   4       37.72       54.11     11.45 o 
   9   4   4     1093.26     1012.31     37.14 o 
  10   4   4     2205.23     2178.72     55.78 o 
  11   4   4      206.74      215.82     28.46 o 
  12   4   4     1465.87     1384.03     58.91 o 
  13   4   4        0.14       16.02     13.91 o 
  14   4   4      899.91      892.19     55.13 o 
   1   5   4      503.93      506.58     18.99 o 
   2   5   4      889.25      855.84     22.40 o 
   3   5   4     1083.15     1044.81     28.92 o 
   4   5   4      388.17      395.58     21.12 o 
   5   5   4     1597.59     1588.48     37.00 o 
   6   5   4     1426.57     1401.78     38.65 o 
   7   5   4      633.31      656.41     29.19 o 
   8   5   4      788.29      798.04     31.23 o 
   9   5   4     2846.62     2760.04     63.77 o 
  10   5   4      198.63      182.24     23.39 o 
  11   5   4      881.49      856.30     43.84 o 
  12   5   4     1620.19     1549.86     64.14 o 
  13   5   4     1305.61     1331.71     61.49 o 
   0   6   4     2555.31     2434.04     86.22 o 
   1   6   4      880.13      821.63     29.39 o 
   2   6   4     6051.47     5989.24     99.38 o 
   3   6   4      184.22      216.54     19.24 o 
   4   6   4     2590.16     2552.30     52.71 o 
   5   6   4      156.58      150.26     15.53 o 
   6   6   4     2482.66     2405.54     53.49 o 
   7   6   4     1053.34     1051.74     37.03 o 
   8   6   4     2734.56     2695.75     59.95 o 
   9   6   4        6.32        5.83     12.12 o 
  10   6   4      956.12      926.31     46.18 o 
  11   6   4      559.04      536.86     41.00 o 
   1   7   4     3296.54     3206.96     74.62 o 
   2   7   4      125.12      131.18     17.97 o 
   3   7   4     6292.54     6318.20    121.19 o 
   4   7   4      453.67      481.51     31.46 o 
   5   7   4      820.57      876.52     37.79 o 
   6   7   4        0.12        8.59     10.64 o 
   7   7   4     2150.75     2072.52     63.96 o 
   8   7   4        0.07        4.76     11.82 o 
   9   7   4     2184.57     2175.55     76.16 o 
  10   7   4      837.13      934.21     49.71 o 
   0   8   4        5.63        9.56     16.72 o 
   1   8   4       33.65       35.70     13.59 o 
   2   8   4     2049.61     2101.31     59.48 o 
   3   8   4      130.29      138.24     20.03 o 
   4   8   4      399.32      419.80     32.37 o 
   5   8   4       29.75       29.03     14.15 o 
   6   8   4      270.40      252.16     28.76 o 
   7   8   4      324.58      329.81     36.12 o 
   1   9   4       26.75       45.85     15.16 o 
   2   9   4        0.78       12.80     12.39 o 
   3   9   4     1033.54     1018.51     53.66 o 
   1   0   5    10459.88    10549.23    166.43 o 
   3   0   5     1095.25     1029.52     30.35 o 
   5   0   5    15234.76    15045.99    370.81 o 
   7   0   5     3619.58     3549.77     77.91 o 
   9   0   5      438.38      468.54     35.94 o 
  11   0   5     6002.93     5831.73    118.48 o 
  13   0   5       31.26       47.82     19.02 o 
  15   0   5      376.86      401.10     51.73 o 
   0   1   5    12677.34    12818.42    130.47 o 
   1   1   5       70.62       71.94      6.61 o 
   2   1   5     1079.46      974.61     18.99 o 
   3   1   5     1031.86     1067.42     19.34 o 
   4   1   5     8341.00     8522.16    112.76 o 
   5   1   5      543.44      533.36     18.77 o 
   6   1   5     3684.76     3380.75     47.35 o 
   7   1   5        4.79        8.99      6.12 o 
   8   1   5      654.14      651.48     25.64 o 
   9   1   5      849.73      824.07     29.63 o 
  10   1   5     3277.93     3141.19     59.22 o 
  11   1   5       16.34       16.14      9.54 o 
  12   1   5     1534.80     1444.88     44.04 o 
  13   1   5        4.00        9.10     10.98 o 
  14   1   5      299.73      296.46     31.19 o 
  15   1   5       90.37       96.14     21.53 o 
   1   2   5     4437.55     4440.76     60.26 o 
   2   2   5      157.39      158.62      9.24 o 
   3   2   5      240.07      240.42     10.37 o 
   4   2   5      910.59      885.20     21.35 o 
   5   2   5     3555.54     3407.95     44.19 o 
   6   2   5      602.73      563.45     20.82 o 
   7   2   5     2729.74     2579.19     44.26 o 
   8   2   5      176.23      189.21     15.90 o 
   9   2   5      184.60      184.18     18.02 o 
  10   2   5      526.86      488.09     27.38 o 
  11   2   5     4289.34     4168.05     77.78 o 
  12   2   5      112.56      120.46     18.93 o 
  13   2   5      733.45      746.41     42.65 o 
  14   2   5       63.61       63.36     17.66 o 
   0   3   5     2935.31     2926.07     52.22 o 
   1   3   5      779.78      765.97     18.76 o 
   2   3   5     1420.00     1408.27     23.75 o 
   3   3   5        7.45       14.06      5.02 o 
   4   3   5     2474.83     2465.32     39.98 o 
   5   3   5       22.19       26.98      6.91 o 
   6   3   5     2087.49     2005.36     38.74 o 
   7   3   5     2209.04     2182.42     45.85 o 
   8   3   5     3111.59     3077.85     67.47 o 
   9   3   5      221.54      229.25     19.86 o 
  10   3   5     1508.07     1550.12     50.21 o 
  11   3   5       66.40       74.43     16.89 o 
  12   3   5     1448.60     1427.92     59.59 o 
  13   3   5      326.79      300.87     34.40 o 
  14   3   5      791.13      780.86     51.74 o 
   1   4   5     4771.75     4713.24     46.81 o 
   2   4   5      393.29      404.63     16.36 o 
   3   4   5     3042.49     2983.73     67.72 o 
   4   4   5      395.54      406.15     18.43 o 
   5   4   5     2143.64     2091.48     40.79 o 
   6   4   5      381.75      391.12     21.54 o 
   7   4   5     4809.75     4816.01     70.91 o 
   8   4   5      148.33      164.97     19.20 o 
   9   4   5      863.74      867.62     35.83 o 
  10   4   5        2.42       20.17     11.39 o 
  11   4   5     1450.24     1487.82     61.39 o 
  12   4   5      408.54      417.00     39.38 o 
  13   4   5      702.32      674.65     49.77 o 
   0   5   5     3675.07     3556.59     95.98 o 
   1   5   5      269.24      265.19     16.62 o 
   2   5   5     4537.41     4488.28     75.48 o 
   3   5   5        1.77        4.76      6.93 o 
   4   5   5     3658.50     3532.96     59.27 o 
   5   5   5      872.46      810.65     29.72 o 
   6   5   5      987.73      979.93     33.50 o 
   7   5   5      233.98      238.01     22.93 o 
   8   5   5     2686.93     2554.29     69.28 o 
   9   5   5      140.20      164.42     20.77 o 
  10   5   5      606.51      648.96     41.45 o 
  11   5   5      103.95      125.93     23.07 o 
  12   5   5      527.18      522.75     45.08 o 
   1   6   5     1252.53     1277.81     39.37 o 
   2   6   5      110.93      112.93     14.57 o 
   3   6   5     2275.03     2255.52     49.86 o 
   4   6   5      212.92      221.68     21.94 o 
   5   6   5      996.23      928.59     36.88 o 
   6   6   5       31.31       32.64     10.92 o 
   7   6   5     1501.72     1471.89     48.24 o 
   8   6   5       64.12       59.91     14.62 o 
   9   6   5     1027.08      978.56     45.60 o 
  10   6   5      151.07      149.20     22.89 o 
  11   6   5      776.34      707.56     46.29 o 
   0   7   5      104.13      115.10     31.70 o 
   1   7   5       36.26       38.50     12.04 o 
   2   7   5      784.32      804.71     35.40 o 
   3   7   5       14.83       24.08     10.98 o 
   4   7   5     1622.82     1609.42     73.37 o 
   5   7   5      261.62      258.67     25.31 o 
   6   7   5      214.30      245.63     25.03 o 
   7   7   5      248.84      225.04     27.07 o 
   8   7   5     1571.81     1536.17     64.16 o 
   9   7   5       17.25        6.81     13.81 o 
   1   8   5      727.12      773.46     47.44 o 
   2   8   5        5.53       14.49     12.27 o 
   3   8   5     1908.73     1981.17     64.52 o 
   4   8   5        2.00       14.03     12.98 o 
   5   8   5      586.48      562.25     41.42 o 
   6   8   5      237.37      239.41     27.51 o 
   0   0   6    34485.36    34603.78    642.68 o 
   2   0   6    11217.62    11470.45    180.30 o 
   4   0   6     6271.53     5812.17     79.28 o 
   6   0   6    12496.54    11865.51    576.73 o 
   8   0   6     1364.44     1321.68     52.75 o 
  10   0   6     1663.59     1649.03     63.41 o 
  12   0   6     1278.15     1302.64     67.12 o 
  14   0   6        3.50       -2.43     16.25 o 
   1   1   6     6194.34     6132.30     51.67 o 
   2   1   6        3.65        8.63      4.59 o 
   3   1   6     2372.74     2318.21     34.79 o 
   4   1   6     1280.04     1231.48     25.99 o 
   5   1   6     5629.26     5275.42    126.42 o 
   6   1   6     1624.56     1505.05     33.59 o 
   7   1   6     2461.90     2377.25     47.84 o 
   8   1   6     1376.79     1391.50     38.23 o 
   9   1   6     1558.19     1518.24     41.51 o 
  10   1   6     2099.14     2079.13     50.40 o 
  11   1   6     2132.41     2110.75     52.86 o 
  12   1   6     1015.49     1003.35     38.61 o 
  13   1   6      377.98      344.70     31.25 o 
  14   1   6      725.20      753.65     43.54 o 
   0   2   6      723.56      755.65     24.79 o 
   1   2   6      195.04      202.94     10.93 o 
   2   2   6      255.51      257.84     11.90 o 
   3   2   6      152.62      150.70     10.59 o 
   4   2   6        5.88       14.26      6.51 o 
   5   2   6      742.45      673.78     22.88 o 
   6   2   6     2494.50     2465.34     50.95 o 
   7   2   6       35.36       44.37      9.54 o 
   8   2   6      160.74      173.04     17.56 o 
   9   2   6      207.21      205.91     19.79 o 
  10   2   6     1988.29     1944.38     53.32 o 
  11   2   6       81.32       66.56     15.27 o 
  12   2   6     2712.98     2734.56     68.07 o 
  13   2   6        5.99        7.22     12.07 o 
  14   2   6      724.23      742.63     47.61 o 
   1   3   6      924.77      919.70     20.65 o 
   2   3   6     1289.67     1241.39     26.87 o 
   3   3   6      798.85      823.77     22.86 o 
   4   3   6        1.04        4.62      6.40 o 
   5   3   6     1752.82     1656.67     44.05 o 
   6   3   6     1204.49     1192.17     34.57 o 
   7   3   6      429.79      443.71     25.30 o 
   8   3   6     1925.56     1881.62     46.02 o 
   9   3   6     1126.17     1150.72     40.62 o 
  10   3   6      303.69      334.83     27.95 o 
  11   3   6     2220.40     2087.00     58.45 o 
  12   3   6     1654.97     1644.80     59.15 o 
  13   3   6     1083.73     1082.63     55.08 o 
   0   4   6     9210.09     9194.63    218.99 o 
   1   4   6      717.06      699.83     20.76 o 
   2   4   6     6696.68     6589.38     90.94 o 
   3   4   6       91.09       86.53     11.80 o 
   4   4   6     6209.50     6211.67    109.64 o 
   5   4   6      294.18      331.01     22.36 o 
   6   4   6     5258.06     5099.23     73.83 o 
   7   4   6     1708.97     1699.81     44.09 o 
   8   4   6     1252.87     1273.74     43.07 o 
   9   4   6       39.39       49.16     13.24 o 
  10   4   6     1544.63     1468.98     58.70 o 
  11   4   6      272.06      261.64     29.00 o 
  12   4   6     1050.40     1052.40     54.00 o 
   1   5   6     4768.13     4574.03     97.62 o 
   2   5   6       67.79       73.65     12.22 o 
   3   5   6     6337.14     6124.45    123.17 o 
   4   5   6     1460.01     1494.84     37.43 o 
   5   5   6     3635.84     3596.42     77.99 o 
   6   5   6        8.27       20.07     10.22 o 
   7   5   6     2313.70     2249.35     57.80 o 
   8   5   6      158.89      180.51     21.58 o 
   9   5   6     2154.69     2146.35     59.78 o 
  10   5   6     1819.92     1793.39     56.23 o 
  11   5   6      545.92      550.06     45.45 o 
   0   6   6      193.93      156.18     24.50 o 
   1   6   6       37.98       50.11     10.88 o 
   2   6   6      672.19      677.12     32.01 o 
   3   6   6      742.62      707.16     32.85 o 
   4   6   6      351.69      332.83     26.69 o 
   5   6   6      648.54      651.97     39.06 o 
   6   6   6      350.35      361.04     31.71 o 
   7   6   6      152.62      149.81     20.32 o 
   8   6   6     1049.20     1057.48     43.59 o 
   9   6   6     1330.91     1372.31     50.26 o 
  10   6   6      482.62      482.29     39.05 o 
   1   7   6       10.82       16.13     10.78 o 
   2   7   6      217.02      207.10     27.09 o 
   3   7   6      546.43      572.41     38.23 o 
   4   7   6       51.27       54.20     15.56 o 
   5   7   6       11.83       24.17     14.53 o 
   6   7   6      214.32      208.80     26.26 o 
   7   7   6      445.53      394.60     35.65 o 
   8   7   6      207.29      232.98     27.70 o 
   0   8   6      623.70      664.56     59.43 o 
   1   8   6       77.64       92.73     21.22 o 
   2   8   6     2132.65     2235.72     79.38 o 
   3   8   6      161.84      171.81     24.19 o 
   4   8   6     1188.84     1261.67     53.00 o 
   5   8   6      419.01      422.60     40.18 o 
   1   0   7    10380.32    10426.38    191.86 o 
   3   0   7     4090.87     3891.46     99.49 o 
   5   0   7    11002.59    10810.32    276.57 o 
   7   0   7     4465.00     4443.21    135.44 o 
   9   0   7     1114.85     1005.77     50.46 o 
  11   0   7     2898.04     2818.81     89.52 o 
  13   0   7      493.30      547.30     49.89 o 
   0   1   7     3598.43     3497.80     81.53 o 
   1   1   7       51.80       55.45      7.70 o 
   2   1   7     3486.81     3368.41     72.57 o 
   3   1   7      642.29      609.52     19.85 o 
   4   1   7     2666.99     2581.81     43.95 o 
   5   1   7      961.39      932.81     29.87 o 
   6   1   7     3961.22     3925.45     70.86 o 
   7   1   7      458.29      419.25     24.82 o 
   8   1   7      495.10      479.10     27.45 o 
   9   1   7      932.07      905.37     33.93 o 
  10   1   7     1972.71     1992.23     51.45 o 
  11   1   7      709.18      790.17     36.19 o 
  12   1   7     1484.64     1482.54     48.24 o 
  13   1   7       75.69       87.71     18.01 o 
   1   2   7      920.35      946.65     22.40 o 
   2   2   7        0.05        2.38      5.37 o 
   3   2   7      137.21      134.24     13.08 o 
   4   2   7       98.33       87.78     11.62 o 
   5   2   7     1588.57     1566.69     38.77 o 
   6   2   7        0.12        3.46      6.99 o 
   7   2   7      367.39      372.97     24.26 o 
   8   2   7       10.49        4.58      7.99 o 
   9   2   7      283.57      293.69     23.99 o 
  10   2   7      558.09      553.21     34.45 o 
  11   2   7     1774.08     1787.46     55.50 o 
  12   2   7        1.91        3.59     12.33 o 
  13   2   7     1100.13     1155.69     47.76 o 
   0   3   7     1575.83     1547.81     39.87 o 
   1   3   7      619.60      628.58     19.69 o 
   2   3   7      768.27      825.08     23.99 o 
   3   3   7       62.23       81.77     11.29 o 
   4   3   7      880.12      864.83     27.42 o 
   5   3   7      217.80      227.13     19.30 o 
   6   3   7     2194.80     2166.24     48.49 o 
   7   3   7     1800.95     1826.25     45.92 o 
   8   3   7      893.89      871.02     35.95 o 
   9   3   7      165.46      179.44     21.14 o 
  10   3   7     1947.28     1928.63     56.48 o 
  11   3   7      191.15      191.81     23.36 o 
  12   3   7      706.44      679.33     44.63 o 
   1   4   7     6664.61     6762.97    120.02 o 
   2   4   7      309.47      297.57     19.30 o 
   3   4   7     2631.94     2587.81     51.02 o 
   4   4   7      133.78      148.57     16.38 o 
   5   4   7     5231.47     5099.06     81.07 o 
   6   4   7      335.41      306.99     23.23 o 
   7   4   7     2626.49     2601.17     62.39 o 
   8   4   7      367.71      370.17     27.00 o 
   9   4   7     1886.46     1846.77     60.39 o 
  10   4   7        3.42       19.92     13.24 o 
  11   4   7      950.24      975.94     47.92 o 
  12   4   7      727.03      741.07     47.95 o 
   0   5   7     3255.16     3287.03    199.47 o 
   1   5   7      684.13      635.41     27.42 o 
   2   5   7     4581.43     4443.63    122.87 o 
   3   5   7      290.48      322.48     23.17 o 
   4   5   7     2696.77     2692.32     55.86 o 
   5   5   7      818.41      872.36     36.19 o 
   6   5   7     1695.55     1722.25     51.06 o 
   7   5   7        4.62       22.56     12.43 o 
   8   5   7     1446.07     1512.55     55.26 o 
   9   5   7      763.69      831.03     44.24 o 
  10   5   7      965.65      985.30     48.07 o 
   1   6   7      225.74      222.14     22.02 o 
   2   6   7      102.76      115.99     17.20 o 
   3   6   7      714.17      683.00     37.37 o 
   4   6   7      487.04      512.22     36.07 o 
   5   6   7      302.32      298.85     29.71 o 
   6   6   7       44.49       45.83     15.71 o 
   7   6   7      508.42      557.50     40.21 o 
   8   6   7      157.20      171.47     22.96 o 
   9   6   7      786.22      868.65     47.16 o 
   0   7   7      192.70      202.74     45.09 o 
   1   7   7      347.37      324.56     45.34 o 
   2   7   7      739.38      735.30     41.40 o 
   3   7   7        4.42       12.63     13.79 o 
   4   7   7      380.24      366.01     37.34 o 
   5   7   7        0.00       -0.22     12.84 o 
   6   7   7       86.34       89.62     21.58 o 
   7   7   7      371.67      380.45     35.73 o 
   1   8   7     1025.67     1058.91     77.27 o 
   2   8   7        1.29       30.28     16.20 o 
   0   0   8    11764.67    12013.28    208.15 o 
   2   0   8        7.63       13.56      9.32 o 
   4   0   8     1655.82     1594.01     55.90 o 
   6   0   8     2815.88     2592.04     75.59 o 
   8   0   8      300.91      333.18     35.59 o 
  10   0   8     1789.30     1634.34     68.82 o 
  12   0   8     1339.76     1393.74     68.40 o 
   1   1   8     2753.20     2595.45     58.83 o 
   2   1   8      562.13      552.88     20.19 o 
   3   1   8      658.47      645.61     23.52 o 
   4   1   8       32.00       26.11      8.38 o 
   5   1   8     3142.96     3169.49     61.62 o 
   6   1   8      320.19      323.43     23.10 o 
   7   1   8     1526.57     1429.67     41.31 o 
   8   1   8       29.28       36.49     10.89 o 
   9   1   8      654.06      708.75     33.67 o 
  10   1   8        0.81       -0.66     10.23 o 
  11   1   8     2671.45     2665.48     64.25 o 
  12   1   8       43.56       40.34     15.41 o 
   0   2   8     6553.38     6491.52    122.19 o 
   1   2   8      451.18      477.79     23.31 o 
   2   2   8      776.52      807.66     24.43 o 
   3   2   8       10.47       12.80      7.83 o 
   4   2   8     2586.45     2597.00     50.46 o 
   5   2   8      111.96      102.89     13.33 o 
   6   2   8     3118.78     3041.07     58.64 o 
   7   2   8      399.97      377.51     25.74 o 
   8   2   8      833.01      866.79     33.92 o 
   9   2   8       68.45       80.70     16.12 o 
  10   2   8     1038.67      988.82     41.90 o 
  11   2   8      189.66      201.89     24.19 o 
  12   2   8     1174.60     1246.22     49.55 o 
   1   3   8     2419.11     2460.65     45.31 o 
   2   3   8      350.87      337.49     20.64 o 
   3   3   8     3316.83     3288.19     57.00 o 
   4   3   8     1069.26     1076.39     32.10 o 
   5   3   8     1346.88     1389.36     40.08 o 
   6   3   8       42.51       41.92     11.13 o 
   7   3   8     1649.30     1576.45     48.68 o 
   8   3   8       10.70       18.95     11.19 o 
   9   3   8      367.07      361.15     30.15 o 
  10   3   8      144.37      161.73     22.23 o 
  11   3   8     1521.50     1507.33     53.68 o 
   0   4   8     1691.83     1693.58     51.91 o 
   1   4   8       54.38       65.35     12.78 o 
   2   4   8     1213.85     1227.12     38.92 o 
   3   4   8        0.61        7.26      8.50 o 
   4   4   8     1848.15     1869.11     46.81 o 
   5   4   8      177.18      199.65     19.93 o 
   6   4   8      999.11     1025.99     36.90 o 
   7   4   8      117.72      129.10     17.48 o 
   8   4   8     1176.93     1154.38     44.14 o 
   9   4   8      389.64      398.57     35.64 o 
  10   4   8      472.86      463.60     38.40 o 
  11   4   8       48.34       56.99     17.18 o 
   1   5   8      383.77      404.95     30.40 o 
   2   5   8      100.58       92.93     16.73 o 
   3   5   8     1749.16     1745.84     49.79 o 
   4   5   8      165.00      181.13     19.22 o 
   5   5   8      389.64      420.52     30.86 o 
   6   5   8      124.92      139.89     19.93 o 
   7   5   8     1435.45     1474.37     50.54 o 
   8   5   8       40.86       41.26     14.53 o 
   9   5   8      964.89     1013.96     48.36 o 
   0   6   8     1238.85     1146.53     70.29 o 
   1   6   8       20.57       24.39     15.95 o 
   2   6   8      876.34      833.02     52.37 o 
   3   6   8       24.13       25.38     14.55 o 
   4   6   8     1146.61     1184.21     53.51 o 
   5   6   8        5.32       20.39     14.73 o 
   6   6   8      498.64      506.04     42.09 o 
   7   6   8      229.66      225.26     33.88 o 
   8   6   8     1179.05     1259.01     49.28 o 
   1   7   8     1394.90     1318.01     76.00 o 
   2   7   8       91.83       94.50     27.50 o 
   3   7   8     1838.95     1878.56     91.74 o 
   4   7   8       63.21       76.88     20.37 o 
   5   7   8      560.96      613.97     43.10 o 
   1   0   9        7.72       12.65     12.20 o 
   3   0   9      134.01      133.05     19.68 o 
   5   0   9      905.94      850.21     51.84 o 
   7   0   9      472.48      531.04     43.59 o 
   9   0   9      367.75      318.82     37.59 o 
  11   0   9     1876.78     1982.56     81.36 o 
   0   1   9      743.38      753.97     40.65 o 
   1   1   9        7.00        7.26      8.80 o 
   2   1   9     1783.55     1790.91     43.30 o 
   3   1   9      145.71      149.55     16.72 o 
   4   1   9      794.02      800.29     28.31 o 
   5   1   9      495.53      506.05     28.26 o 
   6   1   9     2015.23     2055.70     50.45 o 
   7   1   9     1011.44     1060.99     37.69 o 
   8   1   9      296.38      282.77     24.43 o 
   9   1   9      898.82      867.09     37.02 o 
  10   1   9     1264.15     1376.14     46.89 o 
  11   1   9      500.63      505.47     34.87 o 
   1   2   9     8344.81     8353.43    157.41 o 
   2   2   9        8.06       11.31      9.60 o 
   3   2   9     2521.40     2575.19     53.30 o 
   4   2   9      113.85      100.14     13.79 o 
   5   2   9     6202.07     5996.41     84.42 o 
   6   2   9      144.55      151.19     17.62 o 
   7   2   9     1693.64     1735.77     48.24 o 
   8   2   9      267.42      278.36     24.41 o 
   9   2   9      796.88      835.03     40.66 o 
  10   2   9       11.01       19.17     12.70 o 
  11   2   9      844.65      893.71     45.13 o 
   0   3   9     3825.96     4044.01     94.03 o 
   1   3   9       84.46       89.87     15.19 o 
   2   3   9     2706.21     2621.10     58.82 o 
   3   3   9      344.55      378.47     26.83 o 
   4   3   9     1943.01     1954.80     48.45 o 
   5   3   9      480.85      505.66     29.33 o 
   6   3   9     3177.87     3115.22     68.94 o 
   7   3   9      144.69      146.69     19.84 o 
   8   3   9      772.36      804.26     39.42 o 
   9   3   9      851.63      893.41     42.70 o 
  10   3   9     1465.53     1557.12     54.82 o 
   1   4   9      318.59      339.98     28.97 o 
   2   4   9        2.00        4.19     11.02 o 
   3   4   9       50.44       45.85     13.21 o 
   4   4   9      821.33      845.11     36.19 o 
   5   4   9      855.73      830.73     34.26 o 
   6   4   9      185.27      180.97     20.19 o 
   7   4   9      266.47      266.05     26.55 o 
   8   4   9      129.11      129.92     20.34 o 
   9   4   9      785.06      810.35     47.58 o 
   0   5   9       46.57       40.58     25.80 o 
   1   5   9      997.78     1023.38     59.46 o 
   2   5   9      317.14      321.03     29.72 o 
   3   5   9        3.37       11.61     12.66 o 
   4   5   9      111.81      104.10     17.90 o 
   5   5   9        4.40       22.36     11.93 o 
   6   5   9      263.87      279.14     27.58 o 
   7   5   9      822.56      824.02     41.84 o 
   8   5   9      390.08      432.20     37.94 o 
   1   6   9     1692.81     1664.13     83.73 o 
   2   6   9      478.53      506.05     47.10 o 
   3   6   9     2239.55     2252.43     75.13 o 
   4   6   9       15.16       16.52     15.84 o 
   5   6   9     1288.83     1278.46     58.72 o 
   6   6   9      588.96      640.36     44.15 o 
   0   7   9      655.50      758.77    121.74 o 
   0   0  10     1996.96     2064.40     98.73 o 
   2   0  10      114.68      113.51     22.32 o 
   4   0  10       10.85       18.12     16.07 o 
   6   0  10      846.87      802.94     47.74 o 
   8   0  10       16.74       51.44     19.80 o 
  10   0  10      641.41      664.32     54.95 o 
   1   1  10     1419.66     1412.00     41.28 o 
   2   1  10      494.89      464.68     30.27 o 
   3   1  10      381.97      389.19     28.78 o 
   4   1  10      116.78      152.07     21.51 o 
   5   1  10     1603.50     1664.76     54.55 o 
   6   1  10      642.46      642.50     32.77 o 
   7   1  10      902.80      876.90     37.48 o 
   8   1  10      596.94      626.47     35.83 o 
   9   1  10      524.11      583.75     36.04 o 
  10   1  10      311.24      348.50     29.85 o 
   0   2  10     6763.06     6989.04    160.64 o 
   1   2  10      191.26      199.79     21.82 o 
   2   2  10     2355.98     2373.06     58.48 o 
   3   2  10        1.01       13.36     10.33 o 
   4   2  10     3209.31     3216.06     74.62 o 
   5   2  10       32.48       36.05     12.31 o 
   6   2  10     3883.87     3978.59     79.97 o 
   7   2  10      220.23      206.66     22.03 o 
   8   2  10     1008.41     1026.85     44.14 o 
   9   2  10        1.67       -0.34     11.89 o 
  10   2  10     1072.56     1114.61     47.71 o 
   1   3  10     2103.83     2103.61     55.71 o 
   2   3  10       47.35       47.77     13.74 o 
   3   3  10     2269.28     2286.96     63.30 o 
   4   3  10     1085.61     1132.72     46.77 o 
   5   3  10     1578.59     1631.39     56.39 o 
   6   3  10      157.00      205.12     25.96 o 
   7   3  10      887.08      958.79     42.30 o 
   8   3  10      253.74      278.74     28.17 o 
   9   3  10      539.56      573.62     39.20 o 
   0   4  10      130.67      130.97     35.59 o 
   1   4  10       43.76       56.88     17.02 o 
   2   4  10       67.20      103.66     20.92 o 
   3   4  10       27.90       31.29     14.24 o 
   4   4  10      236.60      228.95     26.98 o 
   5   4  10      158.16      156.83     21.02 o 
   6   4  10      243.56      270.00     29.60 o 
   7   4  10        4.22       16.36     13.19 o 
   8   4  10      202.60      219.43     25.56 o 
   1   5  10       56.08       70.91     21.88 o 
   2   5  10      170.79      166.83     29.63 o 
   3   5  10      522.43      506.35     41.89 o 
   4   5  10        6.10       -1.81     14.13 o 
   5   5  10      176.61      204.19     24.60 o 
   6   5  10      475.70      520.33     40.53 o 
   0   6  10     1742.41     1831.59    110.27 o 
   1   6  10        2.55       28.45     19.79 o 
   2   6  10     1849.45     1883.40    112.88 o 
   1   0  11     1295.43     1347.96     60.75 o 
   3   0  11      240.57      213.70     35.72 o 
   5   0  11     2207.89     2126.03    115.54 o 
   7   0  11      688.49      758.45     66.59 o 
   0   1  11     2090.80     2072.75     74.72 o 
   1   1  11        5.79        7.59     11.94 o 
   2   1  11      553.73      550.94     34.82 o 
   3   1  11       87.74       99.49     19.22 o 
   4   1  11     1441.87     1464.84     54.52 o 
   5   1  11       35.75       43.86     15.75 o 
   6   1  11     1068.65     1104.69     49.35 o 
   7   1  11       11.45       20.31     15.09 o 
   8   1  11      239.80      250.54     25.13 o 
   1   2  11     1582.42     1643.14     51.54 o 
   2   2  11       13.34       22.15     12.29 o 
   3   2  11      385.10      375.38     30.45 o 
   4   2  11       90.26      101.17     22.43 o 
   5   2  11     1345.55     1391.90     54.61 o 
   6   2  11       77.21      103.43     20.77 o 
   7   2  11      922.67      946.01     51.83 o 
   8   2  11       16.95       11.42     13.20 o 
   0   3  11      866.06      878.97     75.27 o 
   1   3  11      128.06      127.82     21.40 o 
   2   3  11      458.16      495.39     34.38 o 
   3   3  11        2.55       14.48     14.73 o 
   4   3  11      647.67      761.03     49.14 o 
   5   3  11        9.95        5.58     14.59 o 
   6   3  11      772.79      815.66     52.32 o 
   7   3  11      213.87      218.84     27.41 o 
   1   4  11      824.42      866.52     56.80 o 
   2   4  11       62.27       64.22     21.41 o 
   3   4  11      438.02      482.91     38.09 o 
   4   4  11       81.46       99.57     20.80 o 
   5   4  11      494.00      546.83     45.78 o 
   0   5  11      991.39     1065.45    124.38 o 
   1   5  11      117.79      152.13     29.06 o 
   2   5  11     1126.84     1188.96     64.16 o 
   0   0  12     3814.57     3974.80    153.75 o 
   2   0  12     3381.63     3446.91    120.18 o 
   4   0  12     1020.43     1073.48     69.73 o 
   6   0  12     2640.16     2687.69    112.47 o 
   1   1  12     1248.47     1310.47     48.53 o 
   2   1  12        8.58       12.38     13.19 o 
   3   1  12      598.90      644.35     43.64 o 
   4   1  12      109.18      117.92     21.51 o 
   5   1  12     1174.22     1207.14     65.49 o 
   6   1  12      453.24      526.65     41.70 o 
   0   2  12       57.03       71.22     24.33 o 
   1   2  12        1.63       10.42     14.22 o 
   2   2  12        5.74       14.18     12.59 o 
   3   2  12       14.13        7.56     13.59 o 
   4   2  12        3.19        9.03     13.41 o 
   5   2  12      126.75      113.30     23.24 o 
   1   3  12      308.79      325.83     32.82 o 
   2   3  12      135.20      139.05     25.18 o 
   3   3  12       93.60      129.85     24.41 o 
   4   3  12       16.60       18.04     15.69 o 
   1   0  13     2379.68     2539.00    107.61 o 
   0   1  13     1839.15     1841.00    113.56 o 
   1   1  13        1.21        2.12     14.23 o 
                                                 
